# Supplementary material for: Loss of CLDN5 in podocytes deregulates WIF1 to activate WNT signaling and contributes to kidney disease
Source: Nat Commun. 2022 Mar 24;13:1600. doi: 10.1038/s41467-022-29277-6 (PMC8948304; doi:10.1038/s41467-022-29277-6)
Supplement: Supplementary file 4 — Source Data [file 41467_2022_29277_MOESM4_ESM.xlsx]

## Sheet: Fig1
Statistical analysis was performed using Prism 6.07 (GraphPad Software Inc.)
The dashed box highlights the bands used on the data.
Exp.X means biological replicates.
ΔCT = Ctgene - Ctβ-actin; Normlized 2-ΔCT = sample 2-ΔCT / mean 2-ΔCT of CTL group
		Relative Cldn5 mRNA (normlized 2-ΔCt values) by qRT-PCR
F1.c		Exp.1	Exp.2	Exp.3	Exp.4	Exp.5	Exp.6	Exp.7	AVRG	SD	SEM	P	T-TEST:
	WT	0.583555	0.888817	1.08043	0.878143	1.1589	1.4422	0.967954	1	0.2674	0.1011
	KO	0.223529	0.175301	0.331284	0.272037	0.220399	0.317759	0.250539	0.2558	0.05568	0.02105	<0.0001	1.07312e-05
		Densitometry of western blot: CLDN5 densitometry normalized to Actin control, normalized to WT
F1.e		Exp.1	Exp.2	Exp.3	AVRG	SD	SEM	P	T-TEST:
	WT	0.993076	0.990014	1.01691	1	0.01473	0.008502
	KO	0.420618	0.386401	0.281952	0.363	0.07224	0.04171	0.0001	0.000116116
		Albuminuria determined by ELISA (ratio of albumin to creatinine, ug/mg)
		WT											KO
F1.g		Exp.1	Exp.2	Exp.3	Exp.4	Exp.5	Exp.6	Exp.7	Exp.8	Exp.9	Exp.10	Exp.11	Exp.1	Exp.2	Exp.3	Exp.4	Exp.5	Exp.6	Exp.7	Exp.8	Exp.9	Exp.10	Exp.11	P	T-TEST:
	12w	13.05	26.55	24.84	27.03	24.93	20.4	18.36	17.49	21.38	12.27	20.63	45.66	47.7	50.49	29.91	38.79	52.17	12.45	42.74	45.01	39.45	40.437	3e-05	2.97104e-05
	48w	32.73	22.74	26.16	30.42	32.1	30.09	17.07	18.96	21.37	24.72	25.636	33.21	26.22	63.18	66.99	60.9	65.22	56.79	48.69	52.71	64.29	53.82	2e-06	2.34284e-06
		Quantification of GBM thickness between groups (nm)
F1.j			Image 1	Image 2	Image 3	Image 4	Image 5	Image 6	Image 7	Image 8	Image 9	Image 10	Image 11	Image 12	Image 13	Image 14	Image 15	Image 16	Image 17	Image 18	Image 19	Image 20	AVRG	SD	SEM	P	T-TEST:
	WT	mouse 1	171	105.48	136.41	302.56	532.61	139.28	124.04	159.24	100.64	147.59	343.57	128.56	452.36	102.52	156.32	110.52	174.85	107.55	88.96	115.85	164.857	102.029	13.1719
		mouse 2	253.65	123.65	423.32	102.38	98.36	121.36	110.74	325.32	86.41	102.87	89.65	352.85	225.63	142.56	111.23	123.78	145.55	102.35	172.36	97.52
		mouse 3	102.54	112.85	323.36	154.85	102.14	154.23	101.21	114.11	154.85	113.26	119.68	88.63	102.35	112.58	409.45	142.96	89.36	145.45	112.54	123.54
	KO	mouse 1	301.29	243.92	264.93	189.34	331.06	583.39	328.87	366.58	226.18	320.05	236.98	398.45	765.98	111.35	98.35	385.69	358.85	322.69	187.65	177.69	315.597	157.307	20.3083	<0.00001	7.52969e-09
		mouse 2	425.28	325.36	198.25	201.74	354.25	265.35	398.32	247.32	101.35	333.65	389.35	231.35	615.85	157.32	94.69	399.74	217.58	369.58	102.47	210.43
		mouse 3	115.25	423.65	224.3	154.24	325.65	147.25	368.74	269.58	512.47	301.65	368.69	785.36	458.69	201.36	97.25	695.85	487.69	387.67	368.58	403.36
		Expression of Plasma Cystatin C between groups
F1.h		Exp.1	Exp.2	Exp.3	Exp.4	Exp.5	Exp.6	Exp.7	Exp.8	AVRG	SD	SEM	P	T-TEST:
	WT	1.02541	1.03441	0.997106	1.04534	1.03184	0.96366	0.860109	1.04213	1	0.06276	0.02219
	KO	1.09487	1.08522	1.02219	0.978454	1.08522	1.06914	1.07493	1.05858	1.046	0.07135	0.02523	0.1918	0.191817
		Numbers of FP/μm between groups
F1.k			Image 1	Image 2	Image 3	Image 4	Image 5	Image 6	Image 7	Image 8	Image 9	Image 10	Image 11	Image 12	Image 13	Image 14	Image 15	Image 16	Image 17	Image 18	Image 19	Image 20	AVRG	SD	SEM	P	T-TEST:
	WT	mouse 1	2.2	2.4	2.2	2.7	3.2	3	3	2.3	2	1.5	2.6	2.5	2.5	2.3	3	3	2.7	3.8	2.9	2.5	2.71	0.511462	0.0660294
		mouse 2	3.3	2.5	2.5	2.9	2.3	2.8	3.2	2.5	2.6	3.5	2.8	2.8	2.5	2.7	2.1	3	3	2.8	3.1	3.5
		mouse 3	2.3	3.3	2.1	2.8	3.3	2.5	2.5	2.6	2.8	2.6	2.5	2.3	3	3.6	2.3	4.1	2	1.2	3.2	2.9
	KO	mouse 1	2	2.6	2.5	2.8	2.3	2.2	1.9	2.6	3.1	2.5	2.6	2.1	2.5	2.3	2.6	2.5	2.3	2.8	2	3	2.475	0.48734	0.0629153	0	0.0112094
		mouse 2	2.6	3.1	2.3	2.3	1.8	2.5	2.5	2.3	3.6	3	2.6	2.6	1.6	2.3	1.6	2.1	2.6	2.5	2.3	3
		mouse 3	1.8	2.3	3.2	2.5	3.4	2.3	1	2.6	2.9	2.6	3	2.1	3.2	2	1.3	2.6	3	2.9	2.8	2.6
F1.b		PCR verification of podocyte-specific Cldn5 knockout mice											F1.d		Western blot of CLDN5 inpodocyte-specific Cldn5 knockout mice

## Sheet: Fig2
Statistical analysis was performed using Prism 6.07 (GraphPad Software Inc.)
Exp.X means biological replicates.
		Ratio of albumin to creatinine was normlized to CTL (sample ratio/mean ratio of CTL group) determined by ELISA
		CTL											KO
F2.c		Exp.1	Exp.2	Exp.3	Exp.4	Exp.5	Exp.6	Exp.7	Exp.8	Exp.9	Exp.10	Exp.11	Exp.1	Exp.2	Exp.3	Exp.4	Exp.5	Exp.6	Exp.7	Exp.8	Exp.9	Exp.10	Exp.11	P	T-TEST:
	4w	0.652664	0.41291	0.681523	1.29645	1.42298	0.705943	1.5695	0.82804	0.510587	0.923497	1.14105	2.46414	5.19911	2.47524	3.80499	5.93169	2.89925	4.20014	5.84734	4.21346	3.66735	3.40096	<0.000001	1.25758e-07
	8w	0.689293	1.14372	0.633128	0.735246	1.1284	1.02117	0.566752	0.801622	0.995645	2.2619	1.93513	3.97237	5.83091	8.61872	4.36042	6.0811	5.19778	6.69891	4.98333	7.43415	4.07449	5.03254	<0.000001	1.21831e-08
	12w	0.592281	1.20499	0.755669	0.663764	0.597387	1.84322	8.56255	0.842469	2.27211	1.45007	3.42604	6.44361	12.6422	3.26776	10.0228	4.18682	10.9164	8.65956	9.5633	6.8674	10.4007	6.23548	3.7e-05	3.70071e-05
		Glomerulosclerosis index (GSI, 20 glomeruli per mouse were analyzed) between groups
F2.e		Exp.1	Exp.2	Exp.3	Exp.4	Exp.5	AVRG	SD	SEM	P	T-TEST:
	CTL	2.22105	2.30952	2.20454	2.17308	2.46429	2.274	0.1176	0.05257
	KO	3.25234	3.14035	3.15	3.14815	3.05797	3.15	0.06899	0.03085	<0.00001	5.40601e-07
		Mesangial area expansion (20 glomeruli per mouse were analyzed) between groups
F2.f		Exp.1	Exp.2	Exp.3	Exp.4	Exp.5	AVRG	SD	SEM	P	T-TEST:
	CTL	22	25	31	21	24	24.6	3.91152	1.0454
	KO	34	42	36	48	32	38.4	6.54217	1.74847	0.0037	0.00369276
		Quantification of GBM thickness between groups (nm)
F2.h			Image 1	Image 2	Image 3	Image 4	Image 5	Image 6	Image 7	Image 8	Image 9	Image 10	Image 11	Image 12	Image 13	Image 14	Image 15	Image 16	Image 17	Image 18	Image 19	Image 20	AVRG	SD	SEM	P	T-TEST:
	CTL	mouse 1	272.4	241.6	217.2	202.8	198.6	387.3	203.7	355.9	201	238.5	311.3	236.3	289.6	198.6	149.9	168.6	402.3	236.9	214.5	285.5	251.962	86.2271	11.1319
		mouse 2	201.6	198.6	199.7	358.6	268.6	365.5	175.8	288.6	297.5	357.4	255.4	345.6	336.1	133.8	178.6	235.8	247.1	186.9	175.5	189.9
		mouse 3	187.5	331.4	206.8	238.7	697.5	338.5	152.4	292.5	214.9	223.7	199.6	206.5	232.7	215.8	236.2	241.3	201.4	203.9	239.8	247.5
	KO	mouse 1	370.42	415.7	333.7	998.5	1521	256.3	382.6	490.3	398.3	202.5	203.6	369.3	268.5	487.8	112.8	358.3	365.2	197.9	225.6	752.8	502.955	320.575	41.386	<0.00001	4.35517e-08
		mouse 2	635.8	236.9	983.5	475.6	856.9	225.8	414.9	239.8	1025.6	526.5	102.8	953.2	364.2	987.9	358.6	358.4	652.7	658.5	365.8	748.5
		mouse 3	998.3	1235.9	975.5	352.4	1025	102.8	412.5	187.5	325.4	325.4	113.5	635.8	358.4	368.5	485.5	423.2	954.2	669.8	239.4	105.3
		Numbers of FP/μm between groups
F2.i			Image 1	Image 2	Image 3	Image 4	Image 5	Image 6	Image 7	Image 8	Image 9	Image 10	Image 11	Image 12	Image 13	Image 14	Image 15	Image 16	Image 17	Image 18	Image 19	Image 20	AVRG	SD	SEM	P	T-TEST:
	CTL	mouse 1	2	2.2	2	2.6	1.8	2.5	1.7	2.4	2.6	2	1.2	2	2	2.5	2.2	2.6	1.2	2.5	2.4	2.5	2.275	0.774952	0.100046
		mouse 2	3	1.6	2	4.2	2	2.7	3	3.3	0.8	2.5	2.8	3	1.5	1.5	2.2	2.2	2.6	3.2	2.6	3
		mouse 3	1.5	1.8	2.3	2.8	1.2	1.1	2.3	4	1.3	1.2	2	2.5	1.9	1.2	1.5	1.6	2.9	2.4	4.5	3.9
	KO	mouse 1	0.6	1.8	1.1	1.2	0.8	1.1	0.9	0.6	1.2	1.2	1.5	1.3	1.2	0.8	1	1.1	0.3	2.3	1.2	1.3	1.21167	0.665389	0.0859014	<0.00001	6.8598e-13
		mouse 2	0.5	1	0.7	2.3	2	1	1.2	0.6	1.2	1	0.3	0.5	0.4	0.3	0.6	0.6	0.5	1.2	0.6	0.5
		mouse 3	2	2.5	3	1.2	0.9	1.9	2	2.5	3	2.5	1.2	2	0.8	1	1.5	1	1.2	1.1	0.8	1.1

## Sheet: Fig3
Statistical analysis was performed using Prism 6.07 (GraphPad Software Inc.)
The dashed box highlights the bands used on the data.
Exp.X means biological replicates.
ΔCT = Ctgene - Ctβ-actin; Normlized 2-ΔCT = sample 2-ΔCT / mean 2-ΔCT of CTL group
		Relative Wif1 mRNA (normlized 2-ΔCt values) by qRT-PCR in whole kidney
F3.b		Exp.1	Exp.2	Exp.3	Exp.4	Exp.5	AVRG	SD	SEM	P	T-TEST:
	WT	0.747729	1.07094	0.994416	0.803323	1.38359	1	0.2523	0.1128
	KO	0.454488	0.708021	0.482558	0.429995	0.390297	0.4931	0.1248	0.05583	0.0038	0.00380197
		Relative Wif1 mRNA (normlized 2-ΔCt values) by qRT-PCR in glomerulus
F3.d		Exp.1	Exp.2	Exp.3	Exp.4	Exp.5	Exp.6	AVRG	SD	SEM	P	T-TEST:
	WT	1.53264	0.887017	1.10925	0.949498	0.973069	0.548519	1	0.3211	0.1311
	KO	0.388338	0.215627	0.633349	0.279794	0.46083	0.27675	0.3758	0.1539	0.06282	0.0016	0.00157585
		Densitometry of western blot: WIF1 densitometry normalized to Actin control, normalized to WT
F3.f		Exp.1	Exp.2	Exp.3	AVRG	SD	SEM	P	T-TEST:
	WT	0.95941	1.02217	1.01842	1	0.0352	0.02032
	KO	0.478877	0.361426	0.369383	0.4032	0.06563	0.03789	0.0002	0.000156282
		Relative Ccnd1 mRNA (normlized 2-ΔCt values) by qRT-PCR in glomerulus
F3.h		Exp.1	Exp.2	Exp.3	Exp.4	Exp.5	AVRG	SD	SEM	P	T-TEST:
	WT	1.04445	1.01702	0.938529	1.09449	0.953184	1	0.06463	0.0289
	KO	1.43824	1.8212	1.4061	1.77992	1.54725	1.599	0.1922	0.08598	0.0002	0.00018935
		Relative Cd44 mRNA (normlized 2-ΔCt values) by qRT-PCR in glomerulus
F3.i		Exp.1	Exp.2	Exp.3	Exp.4	Exp.5	AVRG	SD	SEM	P	T-TEST:
	WT	0.892848	1.01494	1.09221	1.01016	0.996878	1	0.07126	0.03187
	KO	1.68608	1.62154	1.49492	1.56153	1.5427	1.581	0.07406	0.03312	<0.0001	1.46103e-06
		Densitometry of western blot: CCND1 densitometry normalized to Actin control, normalized to WT
F3.j		Exp.1	Exp.2	Exp.3	AVRG	SD	SEM	P	T-TEST:
	WT	0.959602	1.21902	0.821381	1	0.2019	0.1166
	KO	1.56345	1.47437	1.48282	1.507	0.04917	0.02839	0.0134	0.0134192
		Densitometry of western blot: CD44 densitometry normalized to Actin control, normalized to WT
F3.k		Exp.1	Exp.2	Exp.3	AVRG	SD	SEM	P	T-TEST:
	WT	0.74215	1.54083	0.717018	1	0.4685	0.2705
	KO	2.30547	2.26893	1.88278	2.152	0.2342	0.1352	0.0189	0.0189318
		Relative Cd44 (V1-6) mRNA (normlized 2-ΔCt values) by qRT-PCR in glomerulus
		WT					KO
F3.n		Exp.1	Exp.2	Exp.3	Exp.4	Exp.5	Exp.1	Exp.2	Exp.3	Exp.4	Exp.5	P	T-TEST:
	V1	0.746288	1.36007	0.710117	1.18352	1.07223	1.51474	1.402	1.14551	1.19542	1.33489	0.065567	0.0655666
	V2	0.581676	1.35626	1.42484	0.637232	1.11254	0.783356	0.751372	2.15279	2.29032	1.2768	0.284239	0.284239
	V3	1.03272	0.88682	0.925463	1.15499	0.979112	1.18341	1.24477	1.34595	1.23627	1.32043	0.001221	0.0012206
	V4	0.856174	1.14819	0.882071	1.11356	1.11579	1.04401	1.14588	0.840145	1.2186	1.04009	0.710484	0.710484
	V5	0.940235	1.02365	0.950162	1.02619	1.01433	1.60779	2.3284	2.3284	1.85165	1.96498	8.7e-05	8.68972e-05
	V6	0.494036	1.73397	0.997105	0.774892	0.992668	0.947452	1.1254	0.857293	0.871082	0.6964	0.660468	0.660468
		Western blot of WIF1/CD44/CCND1
F3.e

## Sheet: Fig4
Statistical analysis was performed using Prism 6.07 (GraphPad Software Inc.)
The dashed box highlights the bands used on the data.
Exp.X means biological replicates.
ΔCT = Ctgene - Ctβ-actin; Normlized 2-ΔCT = sample 2-ΔCT / mean 2-ΔCT of CTL group
		Relative Wif1 mRNA (normlized 2-ΔCt values) by qRT-PCR in glomerulus
F4.a		Exp.1	Exp.2	Exp.3	Exp.4	Exp.5	AVRG	SD	SEM	P	T-TEST:
	WT	0.756858	1.20084	1.12775	0.969353	1.00648	1	0.1703	0.07616
	KO	0.0221372	0.0278086	0.0317007	0.0276163	0.0437017	0.03	0.008081	0.003614	<0.0001	1.25173e-06
		Densitometry of western blot: WIF1 densitometry normalized to Actin control, normalized to Vehicle control
F4.c		Exp.1	Exp.2	Exp.3	AVRG	SD	SEM	P	T-TEST:
	WT	1.06114	0.960624	0.978234	1	0.05368	0.03099
	KO	0.0920962	0.0828209	0.0801062	0.08501	0.006287	0.00363	<0.0001	8.05167e-06
		Quantification of GBM thickness between groups (nm)
F4.f			Image 1	Image 2	Image 3	Image 4	Image 5	Image 6	Image 7	Image 8	Image 9	Image 10	Image 11	Image 12	Image 13	Image 14	Image 15	Image 16	Image 17	Image 18	Image 19	Image 20	AVRG	SD	SEM	P	T-TEST:
	WT	mouse 1	115.7	131.3	140.7	151.8	151.4	133.7	122.4	131.6	140.7	150.4	235.6	423.5	228.5	102.5	114.2	135.2	174.8	198.5	147.5	114.9	154.677	64.2929	8.30018
		mouse 2	189.5	389.5	135.5	235.9	152.8	243.8	102.3	114.5	135.6	111.9	132.5	136.5	102.3	137.5	100.3	103.9	112.5	147.6	120.3	169.8
		mouse 3	203.6	222.3	135.8	154.2	122.3	101.1	302.5	135.4	142.5	105.9	188.9	125.3	153.2	147.8	102.3	117.9	135.3	142.9	102.3	119.7
	KO	mouse 1	456.6	390.8	324.8	268.5	222.6	157.2	233.4	210	198.1	177.9	356.2	248.5	321.2	165.6	422.9	352.4	254.1	136.7	333.9	214.5	264.008	95.5986	12.3417	<0.00001	1.96972e-11
		mouse 2	336.5	148.9	265.4	352.3	485.9	265.4	325.8	120.3	254.8	130.5	198.7	231.3	174.5	168.9	168	147.5	365.9	207.8	157.8	125.9
		mouse 3	265.8	426.5	398.7	356.8	189.7	162.8	329.5	334.7	365.7	189.9	324.8	258.7	389.8	134.5	365.8	247.8	175.9	202.8	365.7	276.6
		Numbers of FP/μm between groups
F4.g			Image 1	Image 2	Image 3	Image 4	Image 5	Image 6	Image 7	Image 8	Image 9	Image 10	Image 11	Image 12	Image 13	Image 14	Image 15	Image 16	Image 17	Image 18	Image 19	Image 20	AVRG	SD	SEM	P	T-TEST:
	WT	mouse 1	3.8	3	3.8	3	3.7	3	3.4	2.6	4	2.6	4	5	4.3	0.75	2	2.3	4	4	5	3	3.2625	0.915041	0.118131
		mouse 2	3.5	4	2.5	2.3	3	2.5	3	2.2	1.5	2.3	3	3.2	4	2.6	2.5	2.4	2.6	4	2.8	3
		mouse 3	3.5	4	4.5	3.2	3	2	3.6	3.8	4	3.6	4	5.5	4	3.5	3	2	4	4.5	2.5	3.4
	KO	mouse 1	5.2	3.2	4.4	2.5	3	2.6	2.1	3.7	2.4	2	2.8	2.2	2	3.2	2.6	4	4	4.5	2.2	2.75	2.94917	0.964524	0.12452	0.068	0.0679373
		mouse 2	2.6	4	1.8	4.6	1.5	3.3	2.5	2.4	2.5	4	3.2	0.8	2.1	2	2.8	4	3.2	2.2	2	1.5
		mouse 3	3.5	4	3.1	2	5	2.3	3	4	4.5	2.5	2.5	1.9	4.3	3	3.4	2.3	3.5	2	1.8	4
		Ratio of albumin to creatinine was normlized to WT (sample ratio/mean ratio of WT group) determined by ELISA
F4.h		Exp.1	Exp.2	Exp.3	Exp.4	Exp.5	Exp.6	Exp.7	Exp.8	Exp.9	Exp.10	AVRG	SD	SEM	P	T-TEST:
	WT	1.04762	1.10204	0.802721	0.795918	0.734694	0.727891	1.2449	1.85034	0.768707	0.92517	1	0.3464	0.1095
	KO	2.19728	1.71429	1.62585	1.5034	1.78912	1.08163	1.63946	1.71429	1.34694	1.67347	1.629	0.2906	0.0919	0.0003	0.000348454
		Ratio of albumin to creatinine was normlized to CTL (sample ratio/mean ratio of CTL group) determined by ELISA
		AAV-CTL											AAV-WIF1
F4.i		Exp.1	Exp.2	Exp.3	Exp.4	Exp.5	Exp.6	Exp.7	Exp.8	Exp.9	Exp.10	Exp.11	Exp.1	Exp.2	Exp.3	Exp.4	Exp.5	Exp.6	Exp.7	Exp.8	Exp.9	Exp.10	Exp.11	P	T-TEST:
	4w	0.72377	1.52709	0.72703	1.11761	1.74226	0.851571	0.595317	0.95655	1.07783	0.388619	1.29235	1.23367	1.71749	1.23758	1.07718	0.998933	0.891998	1.11826	0.922644	0.611618	0.569235	1.72922	0.55316	0.553159
	8w	0.913124	1.34034	1.98117	1.00232	1.39785	1.19481	2.12788	1.75465	1.4272	1.07392	0.917819	0.690124	0.806319	0.868524	0.658435	0.444825	0.309852	0.531678	0.272294	0.936598	1.28166	0.498814	0.000181	0.000181278
	12w	1.48119	2.90603	0.751156	2.30394	0.962418	2.50933	2.4659	2.02929	2.1983	1.91193	0.782845	0.644351	0.584493	0.625572	2.19995	1.00937	0.386141	0.349757	0.918992	0.624398	0.334499	0.366189	0.000666	0.00066603
		Glomerulosclerosis index (GSI,20 glomeruli per mouse were analyzed) between groups
F4.k		Exp.1	Exp.2	Exp.3	Exp.4	Exp.5	AVRG	SD	SEM	P	T-TEST:
	AAV-CTL	3.21687	3.19512	2.98276	3.05882	3.35417	3.162	0.1447	0.06473
	AAV-WIF1	1.69298	2.32432	2.25714	1.97143	2.51852	2.153	0.3234	0.1446	0.0002	0.000216995
		Mesangial area expansion (20 glomeruli per mouse were analyzed) between groups
F4.l		Exp.1	Exp.2	Exp.3	Exp.4	Exp.5	AVRG	SD	SEM	P	T-TEST:
	AAV-CTL	27.1429	33.9286	35.2857	31.2143	47.5	35.0143	7.64109	2.04217
	AAV-WIF1	23.0714	24.4286	28.5	21.7143	23.0714	24.1571	2.61052	0.69769	0.017	0.0169013
		Quantification of WT1-positive cells (average from 20 glomerulus/biologically independent animal)
F4.m		Exp.1	Exp.2	Exp.3	Exp.4	Exp.5	Exp.6	Exp.7	Exp.8	Exp.9	Exp.10	AVRG	SD	SEM	P	T-TEST:
	AAV-CTL	8	9	13	11	10	11	9	12	10	8	10.1	1.663	0.526
	AAV-WIF1	12	11	14	15	11	10	12	9	11	13	11.8	1.814	0.5735	0.0424	0.0423881
		Western blot of WIF1
F4.b

## Sheet: Fig5
Statistical analysis was performed using Prism 6.07 (GraphPad Software Inc.)
Exp.X means biological replicates.
ΔCT = Ctgene - Ctβ-actin; Normlized 2-ΔCT = sample 2-ΔCT / mean 2-ΔCT of CTL group
		Relative Wif1 mRNA (normlized 2-ΔCt values) by qRT-PCR in glomerulus
F5.a		Exp.1	Exp.2	Exp.3	Exp.4	Exp.5	AVRG	SD	SEM	P	T-TEST:
	CTL	1.01748	1.04028	0.942233	1.0282	1.00375	1	0.03831	0.01713
	STZ	0.610197	0.633083	0.639238	0.637337	0.621974	0.63	0.01216	0.00544	<0.0001	2.74512e-08
		Relative Wif1 mRNA (normlized 2-ΔCt values) by qRT-PCR in glomerulus
F5.b		Exp.1	Exp.2	Exp.3	Exp.4	Exp.5	AVRG	SD	SEM	P	T-TEST:
	DB/M	1.02687	0.988942	0.984192	0.996259	1.01912	1	0.01888	0.008444
	DB/DB	0.604115	0.508333	0.449229	0.569664	0.529646	0.53	0.05924	0.02649	<0.0001	1.49919e-07
		Numbers of FP/μm between groups
F5.e			Image 1	Image 2	Image 3	Image 4	Image 5	Image 6	Image 7	Image 8	Image 9	Image 10	Image 11	Image 12	Image 13	Image 14	Image 15	Image 16	Image 17	Image 18	Image 19	Image 20	AVRG	SD	SEM	P	T-TEST:
	CTL	mouse 1	2.1	1.9	2.5	1.7	2.7	1.8	1.5	2.1	2	2.5	2.3	3	2	1.5	1.2	3	2.5	2	1.1	1	2.10333	0.645707	0.0833604
		mouse 2	1.3	3	2.5	1	1.5	1.9	2.5	2.4	2	2.3	3.4	3	2.3	1	1.3	2	3.5	3	3.2	2.3
		mouse 3	1.6	1.9	2.3	2.8	3.1	2	2.6	2	1.6	1.4	1.4	2.6	2.4	2	1.3	1.4	1.3	1.6	2.5	2.6
	KO	mouse 1	0.8	1	1.2	1.3	1.1	2.2	1.2	1.7	1.2	1.2	0.9	1.3	2	2.4	1.3	1.4	1.5	0.9	1	2	1.315	0.526203	0.0679325	<0.00001	3.11144e-11
		mouse 2	0.3	0.9	1.3	1.4	1.2	2	0.6	0.5	2	1.1	2.1	1.5	1.6	0.9	1	1.1	1	1.2	1	1
		mouse 3	1.3	0.7	1.6	3	2.1	2.2	2.1	0.8	1.2	0.6	1.4	1.1	0.8	0.9	1.2	2	1.1	0.7	1.6	1.2
		Guantification of GBM thickness between groups (nm)
F5.f			Image 1	Image 2	Image 3	Image 4	Image 5	Image 6	Image 7	Image 8	Image 9	Image 10	Image 11	Image 12	Image 13	Image 14	Image 15	Image 16	Image 17	Image 18	Image 19	Image 20	AVRG	SD	SEM	P	T-TEST:
	CTL	mouse 1	245.2	265.8	173.7	243.4	178.8	329.2	244.5	373.7	217.1	233.7	128.6	178.5	258.9	274.8	131.5	298.6	359.5	335.7	268.9	135.8	250.49	88.5538	11.4322
		mouse 2	136.8	197.5	124.6	235.8	354.7	223.9	398.7	452.9	123.8	365.8	247.8	314.7	425.9	213.7	324.5	147.9	352.4	279.8	325.9	147.5
		mouse 3	354.7	472.3	254.3	167.8	235.6	247.6	210.3	167.8	132.8	114.8	217.8	267.9	357.8	197.5	215.7	146.8	215.6	224.3	232.7	324.8
	KO	mouse 1	311.1	353.3	277	499.2	654	283.1	392.2	302.7	604.6	222.8	456.9	125.8	359.8	265.8	221.9	235.7	451.2	301.5	214.7	301.5	354.343	149.032	19.2399	<0.00001	9.07545e-06
		mouse 2	498.6	214.6	254.8	354.7	168.9	324	132.8	678.9	547.8	342.3	103.5	321.3	278.9	312.5	245.5	332.4	542.5	412.5	103.5	253.4
		mouse 3	642.7	342.6	142.9	274.8	359	210.3	632.4	390.3	478.6	587.3	214.6	358.7	658.5	554.7	478.5	417.8	356.9	352.3	224.7	324.8
		Glomerulosclerosis index (GSI,20 glomeruli per mouse were analyzed) between groups
F5.h		Exp.1	Exp.2	Exp.3	Exp.4	Exp.5	AVRG	SD	SEM	P	T-TEST:
	CTL	2.26042	2.18182	2.3125	2.35417	2.45455	2.313	0.1021	0.04566
	KO	2.55357	2.52632	2.42857	2.64286	2.50685	2.532	0.07765	0.03472	0.0051	0.00511482
		Mesangial area expansion (20 glomeruli per mouse were analyzed) between groups
F5.i		Exp.1	Exp.2	Exp.3	Exp.4	Exp.5	AVRG	SD	SEM	P	T-TEST:
	CTL	20	23	28	22	26	23.8	3.19374	1.42829
	KO	32	30	33	38	32	33	3	1.34164	0.0016	0.00155175
		Ratio of albumin to creatinine was normlized to CTL (sample ratio/mean ratio of CTL group) determined by ELISA
F5.j		Exp.1	Exp.2	Exp.3	Exp.4	Exp.5	Exp.6	Exp.7	Exp.8	Exp.9	Exp.10	AVRG	SD	SEM	P	T-TEST:
	CTL	0.704546	0.931105	1.36212	1.17424	1.36096	0.95384	1.24714	0.836729	0.816354	0.612965	1	0.2702	0.08545
	KO	3.12763	6.96809	5.8795	2.32086	3.48522	2.35653	3.04415	3.53712	3.07865	5.28724	3.908	1.579	0.4993	<0.0001	1.9219e-05
		Relative Nphs1 mRNA (normlized 2-ΔCt values) by qRT-PCR in glomerulus
F5.k		Exp.1	Exp.2	Exp.3	Exp.4	Exp.5	AVRG	SD	SEM	P	T-TEST:
	CTL	0.752193	0.750906	0.918234	1.51909	1.05958	1	0.3175	0.142
	KO	0.402799	0.436838	0.557208	0.602439	0.559703	0.5118	0.08671	0.03878	0.0106	0.0105852
		Relative Nphs2 mRNA (normlized 2-ΔCt values) by qRT-PCR in glomerulus
F5.l		Exp.1	Exp.2	Exp.3	Exp.4	Exp.5	AVRG	SD	SEM	P	T-TEST:
	CTL	0.903984	1.01954	1.24742	1.26486	0.564199	1	0.2876	0.1286
	KO	0.41617	0.67283	0.445537	0.580935	0.43992	0.5111	0.1111	0.0497	0.0076	0.00755775
		Relative Podxl mRNA (normlized 2-ΔCt values) by qRT-PCR in glomerulus
F5.m		Exp.1	Exp.2	Exp.3	Exp.4	Exp.5	AVRG	SD	SEM	P	T-TEST:
	CTL	1.10591	0.828094	0.930225	1.29433	0.841439	1	0.1984	0.08872
	KO	0.509931	0.628425	0.513776	0.784963	0.737665	0.635	0.1259	0.05631	0.0084	0.0083918

## Sheet: Fig6
Statistical analysis was performed using Prism 6.07 (GraphPad Software Inc.)
The dashed box highlights the bands used on the data.
Exp.X means biological replicates.
Experiment. X means separate experiments
ΔCT = Ctgene - Ctβ-actin; Normlized 2-ΔCT = sample 2-ΔCT / mean 2-ΔCT of CTL group
		Relative area of fibrosis between groups (%) (in control and Cldn5 KO mice)
F6.a		Experiment. 1							Experiment. 2
		Exp.1	Exp.2	Exp.3	Exp.4	Exp.5	Exp.6	Exp.7	Exp.1	Exp.2	Exp.3	Exp.4	Exp.5	Exp.6	Exp.7	AVRG	SD	SEM	P	T-TEST:
	CTL	41.4946	40.7838	49.8025	42.1448	44.9169	47.0952	49.4803	39.5297	47.6365	51.2811	46.1998	39.9676	54.1058	50.0113	46.0321	4.65713	1.24467
	KO	52.6244	55.7973	51.9539	58.5083	59.9525	62.0996	58.7216	57.9521	48.4607	58.7466	57.9814	51.5321	58.7186	53.2512	56.1643	3.93197	1.05086	<0.0001	1.39926e-06
		Relative area of fibrosis between groups (%) (in control and Wif1 KO mice)
F6.b		Experiment. 1							Experiment. 2
		Exp.1	Exp.2	Exp.3	Exp.4	Exp.5	Exp.6	Exp.7	Exp.1	Exp.2	Exp.3	Exp.4	Exp.5	Exp.6	Exp.7	AVRG	SD	SEM	P	T-TEST:
	CTL	49.0142	50.3911	47.8052	49.0048	49.976	45.6632	45.2318	50.5267	47.899	46.8905	54.3613	48.6503	48.5228	55.3328	49.2335	2.85652	0.763437
	KO	48.6857	57.7806	54.0944	55.9114	52.0431	52.0169	51.6942	61.2132	69.9551	70.1415	66.4429	55.4443	51.189	53.6384	57.1608	7.07921	1.892	0.0006	0.000629794
		Relative a-SMA/Col1a1/Fn mRNA (normlized 2-ΔCt values) by qRT-PCR ( in control and Cldn5 KO mice)
F6.c			Exp.1	Exp.2	Exp.3	Exp.4	Exp.5	AVRG	SD	SEM	P	T-TEST:
	a-SMA	CTL	1.00815	1.01755	0.981895	1.00242	0.989988	1	0.01422	0.006358
		KO	1.56382	1.58784	1.61718	1.58947	1.64552	1.601	0.03135	0.01402	<0.0001	2.0439e-10
	Col1a1	CTL	1.0847	0.997783	0.912977	0.99602	1.00852	1	0.06091	0.02724
		KO	1.07638	1.0784	0.97084	1.04063	1.03409	1.04	0.04364	0.01952	0.266	0.266007
	Fn	CTL	1.21149	1.08291	0.733648	0.987341	0.984607	1	0.1753	0.0784
		KO	1.52543	1.48667	1.54966	1.52036	1.52437	1.521	0.02253	0.01008	0.0002	0.000170337
		Relative a-SMA/Col1a1/Fn mRNA (normlized 2-ΔCt values) by qRT-PCR (in control and Wif1 KO mice)
F6.d			Exp.1	Exp.2	Exp.3	Exp.4	Exp.5	AVRG	SD	SEM	P	T-TEST:
	a-SMA	CTL	0.867648	0.846667	1.18601	1.10837	0.991305	1	0.1479	0.06612
		KO	1.36433	1.36269	1.68738	1.36471	1.35836	1.427	0.1453	0.06498	0.0017	0.00173004
	Col1a1	CTL	0.811293	1.15351	1.16494	1.06831	0.801949	1	0.1805	0.08071
		KO	0.816968	0.860049	1.00593	1.01747	0.921263	0.9243	0.08804	0.03937	0.4239	0.423931
	Fn	CTL	1.13977	0.881789	0.958939	1.06386	0.955636	1	0.1015	0.04541
		KO	1.24206	1.6726	1.49842	1.46236	1.4806	1.471	0.1533	0.06855	0.0004	0.000438574
		Densitometry of western blot: α-SMA/COL1A1/FN densitometry normalized to Actin control, normalized to Vehicle control (in control and Cldn5 KO mice)
		CTL				KO
F6.g		Exp.1	Exp.2	Exp.3	Exp.4	Exp.1	Exp.2	Exp.3	Exp.4	P	T-TEST:
	a-SMA	0.943802	0.955614	1.01231	1.08827	1.2259	1.21788	1.17369	1.22634	0.000988	0.000987871
	COL1A1	0.875037	1.08882	1.08283	0.953307	1.51644	1.57587	1.70455	1.55704	0.000111	0.000111459
	FN	1.04409	1.19483	0.842055	0.919026	1.19066	1.34481	1.47749	1.37569	0.011834	0.0118341
		Densitometry of western blot: α-SMA/COL1A1/FN densitometry normalized to Actin control, normalized to Vehicle control (in control and Wif1 KO mice)
		CTL				KO
F6.h		Exp.1	Exp.2	Exp.3	Exp.4	Exp.1	Exp.2	Exp.3	Exp.4	P	T-TEST:
	a-SMA	1.23985	1.00431	0.895239	0.860608	1.1698	1.47999	1.565	1.64952	0.013679	0.013679
	COL1A1	1.10489	1.09627	0.817093	0.981744	1.28488	1.39573	1.58266	1.63606	0.004134	0.00413404
	FN	0.970753	0.807492	1.31192	0.909831	1.48996	1.38023	1.73446	1.12842	0.040616	0.0406159
	Western blot of COL1A1/α-SMA/FN (in control and Cldn5 KO mice)								Western blot of COL1A1/α-SMA/FN (in control and Wif1 KO mice)
F6.e								F6.f

## Sheet: Fig7
Statistical analysis was performed using Prism 6.07 (GraphPad Software Inc.)
The dashed box highlights the bands used on the data.
Exp.X means biological replicates.
Experiment. X means separate experiments
ΔCT = Ctgene - Ctβ-actin; Normlized 2-ΔCT = sample 2-ΔCT / mean 2-ΔCT of CTL group
		Ratio of albumin to creatinine was normlized to CTL (sample ratio/mean ratio of CTL group) determined by ELISA
F7.a		Exp.1	Exp.2	Exp.3	Exp.4	Exp.5	Exp.6	Exp.7	Exp.8	Exp.9	Exp.10	AVRG	SD	SEM	P	T-TEST:
	AAV-CTL	1.52767	0.878872	0.713938	0.918426	1.32784	1.05669	0.816956	0.759608	1.00584	0.99416	1	0.2547	0.08053
	AAV-WIF1	0.811046	0.669961	0.532282	0.837277	0.493296	0.761249	0.534018	0.515223	0.716259	0.943276	0.6814	0.1579	0.04993	0.0035	0.00346705
		Glomerulosclerosis index (GSI,20 glomeruli per mouse were analyzed) between groups
F7.b		Exp.1	Exp.2	Exp.3	Exp.4	Exp.5	AVRG	SD	SEM	P	T-TEST:
	AAV-CTL	2.22115	2.23529	2.17778	2.32203	2	2.191	0.1191	0.05324
	AAV-WIF1	2.00952	2.11111	1.94595	2.0678	2.03077	2.033	0.06214	0.02779	0.03	0.0299717
		Relative Wt1 mRNA (normalized 2-ΔCt values) by qRT-PCR in glomerulus of STZ mice
F7.c		Exp.1	Exp.2	Exp.3	Exp.4	Exp.5	Exp.6	Exp.7	AVRG	SD	SEM	P	T-TEST:
	AAV-CTL	0.532156	1.27419	1.22187	0.697918	1.30154	0.933725	1.0386	1	0.2976	0.1125
	AAV-WIF1	1.23172	1.67165	1.11648	1.9772	1.59099	1.26888	1.44691	1.472	0.2987	0.1129	0.0119	0.0118832
		Relative Nphs1 mRNA (normalized 2-ΔCt values) by qRT-PCR in glomerulus of STZ mice
F7.d		Exp.1	Exp.2	Exp.3	Exp.4	Exp.5	Exp.6	Exp.7	AVRG	SD	SEM	P	T-TEST:
	AAV-CTL	0.896315	1.12558	0.935864	0.676261	0.978929	1.18204	1.20501	1	0.1876	0.07089
	AAV-WIF1	1.39776	1.90965	0.84298	1.41883	1.34726	1.26005	1.32535	1.357	0.3124	0.1181	0.0234	0.0234365
		Relative Nphs2 mRNA (normalized 2-ΔCt values) by qRT-PCR in glomerulus of STZ mice
F7.e		Exp.1	Exp.2	Exp.3	Exp.4	Exp.5	Exp.6	Exp.7	AVRG	SD	SEM	P	T-TEST:
	AAV-CTL	0.701683	1.21883	1.09607	0.562097	1.26514	0.769209	1.38698	1	0.3192	0.1206
	AAV-WIF1	1.92953	1.17117	1.41517	1.38518	1.18716	1.90966	1.38738	1.484	0.3134	0.1185	0.0143	0.0143471
		Relative Podxl mRNA (normalized 2-ΔCt values) by qRT-PCR in glomerulus of STZ mice
F7.f		Exp.1	Exp.2	Exp.3	Exp.4	Exp.5	Exp.6	Exp.7	AVRG	SD	SEM	P	T-TEST:
	AAV-CTL	0.813833	1.16643	0.978734	0.715842	0.900442	1.28256	1.14216	1	0.2056	0.07769
	AAV-WIF1	1.60558	2.21138	1.43628	1.1408	1.41892	1.15061	1.32033	1.469	0.3662	0.1384	0.012	0.0120164
		Relative α-SMA mRNA (normalized 2-ΔCt values) by qRT-PCR in kidney of UUO mice
F7.j		Exp.1	Exp.2	Exp.3	Exp.4	Exp.5	AVRG	SD	SEM	P	T-TEST:
	AAV-CTL	1.10892	0.974373	0.930918	0.99654	0.98925	1	0.06599	0.02951
	AAV-WIF1	0.469859	0.942573	0.841797	0.334284	0.774377	0.6726	0.2586	0.1156	0.0253	0.0253101
		Relative Col1a1 mRNA (normalized 2-ΔCt values) by qRT-PCR in kidney of UUO mice
F7.k		Exp.1	Exp.2	Exp.3	Exp.4	Exp.5	AVRG	SD	SEM	P	T-TEST:
	AAV-CTL	1.01658	0.806365	0.986911	1.1039	1.08624	1	0.1185	0.053
	AAV-WIF1	0.394765	0.527535	0.917554	0.606137	0.588001	0.6068	0.1925	0.08607	0.0046	0.00460883
		Relative Fn mRNA (normalized 2-ΔCt values) by qRT-PCR in kidney of UUO mice
F7.l		Exp.1	Exp.2	Exp.3	Exp.4	Exp.5	AVRG	SD	SEM	P	T-TEST:
	AAV-CTL	1.00216	1.05122	0.824536	1.00755	1.11454	1	0.1079	0.04827
	AAV-WIF1	0.540976	0.491685	0.906011	0.500248	0.694073	0.6266	0.1762	0.07878	0.0037	0.00372728
		Densitometry of western blot: α-SMA/COL1A1/FN densitometry normalized to Actin control, normalized to AAV control
F7.n,o,p		AAV-CTL				AAV-WIF1
		Exp.1	Exp.2	Exp.3	Exp.4	Exp.1	Exp.2	Exp.3	Exp.4	P	T-TEST:
	a-SMA	1.03977	1.01325	0.945896	1.00108	0.859494	0.855229	0.886819	0.99755	0.041414	0.0414143
	COL1A1	0.90798	1.43309	0.929031	0.7299	0.652711	0.563276	0.568744	0.597223	0.037895	0.0378953
	FN	1.15632	0.710485	1.05055	1.08265	0.556144	0.590415	0.806923	0.838718	0.049215	0.0492151
		Relative area of fibrosis between groups (%)
F7.t		Experiment. 1							Experiment. 2
		Exp.1	Exp.2	Exp.3	Exp.4	Exp.5	Exp.6	Exp.7	Exp.1	Exp.2	Exp.3	Exp.4	Exp.5	Exp.6	Exp.7	AVRG	SD	SEM	P	T-TEST:
	AAV-CTL	50.567	48.913	46.5878	52.9386	48.7915	54.1707	46.5134	54.1649	44.1217	45.1004	49.5662	52.2702	44.4735	47.4377	48.9726	3.46823	0.926924
	AAV-WIF1	46.4878	40.3539	37.3541	46.7708	46.2785	48.281	45.205	43.947	42.9861	47.6361	44.1416	48.7751	41.9101	47.1987	44.809	3.26766	0.87332	0.003	0.00303195
	Western blot of COL1A1/α-SMA/FN
F7m

## Sheet: Fig8
Statistical analysis was performed using Prism 6.07 (GraphPad Software Inc.)
The dashed box highlights the bands used on the data.
Exp.X means biological replicates.
ΔCT = Ctgene - Ctβ-actin; Normlized 2-ΔCT = sample 2-ΔCT / mean 2-ΔCT of CTL group
		Relative Wif1 mRNA (normalized 2-ΔCt values) by qRT-PCR
F8.g		Exp.1	Exp.2	Exp.3	Exp.4	Exp.5	AVRG	SD	SEM	P	T-TEST:
	CTL	0.940284	0.995144	1.05564	1.13799	0.870938	1	0.1029	0.04604
	Zo1→CTL	0.818499	0.911634	0.94657	0.881518	1.03798	0.9192	0.08136	0.03638	0.206	0.206005
	Zo1/Cldn5→CTL	2.11859	1.38427	1.35981	1.70974	1.19152	1.553	0.3677	0.1645	0.0119	0.0119338
		Ratios of renilla/firefly luciferase activity measured in MDCK
F8.h		1059	Exp.2	Exp.3	Exp.4	Exp.5	AVRG	SD	SEM	P	T-TEST:
	CTL	primary mouse podocytes	1.05892	0.973311	1.01224	0.951031	1	0.04108	0.01837
	Zonab-V1→CTL	0.576956	0.568677	0.549981	0.565204	0.599461	0.5721	0.01817	0.008126	<0.0001	2.48131e-08
	Zonab-V2→CTL	0.573809	0.608796	0.556324	0.579643	0.592996	0.5823	0.01981	0.008861	<0.0001	3.38578e-08
		Ratios of renilla/firefly luciferase activity measured in primary mouse podocytes
F8.i		Exp.1	Exp.2	Exp.3	Exp.4	Exp.5	AVRG	SD	SEM	P	T-TEST:
	CTL	1.01242	0.991919	0.987982	1.01589	0.991787	1	0.01308	0.005848
	Zo1	0.783418	0.808893	0.817841	0.810357	0.838493	0.8118	0.01978	0.008846	<0.0001	1.03976e-07
	Zo1/Cldn5	0.940833	0.931639	0.93653	0.953041	0.945644	0.9415	0.008258	0.003693	<0.0001	2.93199e-05
		Relative Wif1 mRNA (normalized 2-ΔCt values) by qRT-PCR
F8.j		Exp.1	Exp.2	Exp.3	Exp.4	Exp.5	AVRG	SD	SEM	P	T-TEST:
	AAV-CTL	1.0568	0.923538	0.810613	1.00913	1.19992	1	0.1458	0.06519
	AAV-WIF1	1.76631	1.94864	2.11844	1.65965	1.57803	1.814	0.2194	0.09813	0.0001	0.000123124
		Relative Wif1 mRNA (normalized 2-ΔCt values) by qRT-PCR
F8.k		Exp.1	Exp.2	Exp.3	AVRG	SD	SEM	P	T-TEST:
	AAV-CTL	0.894764	1.32738	0.777858	1	0.2895	0.1671
	AAV-WIF1	6.17988	4.74885	6.13719	5.689	0.8142	0.4701	0.0007	0.000714291
		Relative Wif1 mRNA (normalized 2-ΔCt values) by qRT-PCR after administration of actinomycin D
F8.m		CTL				KO
		Exp.1	Exp.2	Exp.3	Exp.4	Exp.1	Exp.2	Exp.3	Exp.4	P	T-TEST:
	0 min	0.971137	0.992534	1.03747	1	1.12908	0.844535	1.04841	0.999902	0.94	0.935378
	60 min	0.916442	0.714273	0.881598	0.832556	0.772258	0.640464	0.631992	0.678666	0.03	0.0324269
	120 min	0.562276	0.75151	0.627591	0.584985	0.240443	0.255472	0.243678	0.235556	0.0026	0.00255225
	180 min	0.652807	0.638766	0.463822	0.578308	0.164939	0.132969	0.143087	0.146406	0.0017	0.00172283
	Co-IP of CLDN5, ZO1 and ZONAB in multiply transfected HEK293																					Western blot of Nephrin/ZONAB/GAPDH/β-tubulin/Histone H3													western blot of ZONAB densitometry normalized to Actin control, normalized to Vehicle control
F8.a	1043																				F8.f													F8.l
	multiply transfected HEK293
F8.b	Co-IP of CLDN5, ZO1 and ZONAB in isolated mouse glomerulus

## Sheet: SFig1
Statistical analysis was performed using Prism 6.07 (GraphPad Software Inc.)
Exp.X means biological replicates.
ΔCT = Ctgene - Ctβ-actin; Normlized 2-ΔCT = sample 2-ΔCT / mean 2-ΔCT of CTL group
		Relative Cldn1 mRNA (normalized 2-ΔCt values) by qRT-PCR
SF1.a		Exp.1	Exp.2	Exp.3	Exp.4	Exp.5	AVRG	SD	SEM	P	T-TEST:
	WT	0.472704	0.750465	1.11928	0.698593	1.95895	1	0.5842	0.2612
	KO	1.18238	1.27993	0.77426	1.37894	1.0915	1.141	0.2316	0.1036	0.6284	0.628415
		Relative Cldn3 mRNA (normalized 2-ΔCt values) by qRT-PCR
SF1.b		Exp.1	Exp.2	Exp.3	Exp.4	Exp.5	AVRG	SD	SEM	P	T-TEST:
	WT	0.775205	0.780481	0.983588	0.761735	1.69899	1	0.4014	0.1795
	KO	0.801142	1.07432	1.01873	1.51349	0.791088	1.04	0.2936	0.1313	0.8626	0.862573
		Relative Cldn6 mRNA (normalized 2-ΔCt values) by qRT-PCR
SF1.c		Exp.1	Exp.2	Exp.3	Exp.4	Exp.5	AVRG	SD	SEM	P	T-TEST:
	WT	1.34119	0.918657	0.977205	0.835305	1.03752	1	0.1893	0.08465
	KO	0.728276	2.34713	1.20643	1.25382	1.58518	1.394	0.5868	0.2624	0.1914	0.19135

## Sheet: SFig2
Statistical analysis was performed using Prism 6.07 (GraphPad Software Inc.)
Exp.X means biological replicates.
ΔCT = Ctgene - Ctβ-actin; Normlized 2-ΔCT = sample 2-ΔCT / mean 2-ΔCT of CTL group
		Relative Nphs1 mRNA (normalized 2-ΔCt values) by qRT-PCR
SF2.a		Exp.1	Exp.2	Exp.3	Exp.4	Exp.5	AVRG	SD	SEM	P	T-TEST:
	WT	1.01045	0.796559	1.74498	0.807875	0.640143	1	0.436719	0.116718
	KO	0.65085	1.18942	0.571806	0.52166	0.589967	0.70474	0.274855	0.073458	0.0037	0.236591
		Relative Podxl mRNA (normalized 2-ΔCt values) by qRT-PCR
SF2.b		Exp.1	Exp.2	Exp.3	Exp.4	Exp.5	AVRG	SD	SEM	P	T-TEST:
	WT	1.03955	1.14932	0.758716	0.972406	1.08001	1	0.1494	0.0668
	KO	0.220895	0.362713	0.20226	0.336281	0.26464	0.2774	0.07026	0.03142	<0.0001	9.94886e-06
		Relative Wt1 mRNA (normalized 2-ΔCt values) by qRT-PCR
SF2.c		Exp.1	Exp.2	Exp.3	Exp.4	Exp.5	AVRG	SD	SEM	P	T-TEST:
	WT	0.823321	0.906337	1.16493	1.27083	0.834586	1	0.2049	0.09162
	KO	0.927614	0.62633	0.685503	1.13335	1.0247	0.8795	0.2177	0.09736	0.3937	0.393728

[truncated: 5 more sheets: SFig3, SFig4, SFig5, SFig6, SFig7]
